# Supplementary material for: Graphene/PVDF Composites for Ni-rich Oxide Cathodes toward High-Energy Density Li-ion Batteries
Source: Materials (Basel). 2021 Apr 27;14(9):2271. doi: 10.3390/ma14092271 (PMC8124717; doi:10.3390/ma14092271)
Supplement: Supplementary file 1 [file materials-14-02271-s001.zip]

Archive with 1 entries (1 files):
- materials-1176239-supplementary.pdf
